# Supplementary material for: Examining Working Memory Training for Healthy Adults—A Second-Order Meta-Analysis
Source: J Intell. 2024 Nov 12;12(11):114. doi: 10.3390/jintelligence12110114 (PMC11595675; doi:10.3390/jintelligence12110114)
Supplement: Supplementary file 1 [file jintelligence-12-00114-s001.zip]

Archive with 1 entries (1 files):
- jintelligence-3237924-supplementary.xlsx
